# Supplementary material for: Is access to crisis teams associated with changes in behavioral health mortality?
Source: Health Aff Sch. 2025 Jan 15;3(1):qxaf003. doi: 10.1093/haschl/qxaf003 (PMC11772998; doi:10.1093/haschl/qxaf003)
Supplement: qxaf003_Supplementary_Data [file qxaf003_supplementary_data.zip]

Archive with 2 entries (2 files):
- ICMJE coi_disclosure_Crisis Teams.docx
- Crisis Teams_HAS_Appendix_01022025.docx
